# Supplementary material for: Valve thrombosis and antithrombotic therapy after bioprosthetic mitral valve replacement: a systematic review and meta-analysis
Source: Eur Heart J Cardiovasc Pharmacother. 2025 Feb 4;11(3):251–63. doi: 10.1093/ehjcvp/pvaf005 (PMC12046575; doi:10.1093/ehjcvp/pvaf005)
Supplement: pvaf005_Supplemental_Files [file pvaf005_supplemental_files.zip]

Archive with 7 entries (7 files):
- Supplement 7_Publication bias and sensitivity analyses.docx
- Supplementary Material 1_MOOSE Reporting Checklist.docx
- Supplementary Material 2_Search Strategy_MZ.docx
- Supplementary Material 3_Patient baseline characteristics .docx
- Supplementary Material 4_Metaregression analysis.docx
- Supplementary Material 5_Timing of bMVT_forest plot.tif
- Supplementary Material 6_VKA INR targets.docx
